# Supplementary material for: 1-Azinyl-1′-Alkenylferrocenes with Anticholinesterase, Antioxidant, and Antiaggregating Activities as Multifunctional Agents for Potential Treatment of Alzheimer’s Disease
Source: Pharmaceuticals (Basel). 2025 Dec 5;18(12):1862. doi: 10.3390/ph18121862 (PMC12736194; doi:10.3390/ph18121862)
Supplement: Supplementary file 1 [file pharmaceuticals-18-01862-s001.zip]

Archive with 2 entries (1 files):
- pharmaceuticals-3984004-supplementary/
- pharmaceuticals-3984004-supplementary/Makhaeva_3984004_Supplemental.docx.pdf
